# Supplementary material for: Synthesis of Unsymmetrically Condensed Benzo- and Thienotriazologermoles
Source: Molecules. 2024 Jun 5;29(11):2684. doi: 10.3390/molecules29112684 (PMC11173466; doi:10.3390/molecules29112684)
Supplement: Supplementary file 1 [file molecules-29-02684-s001.zip]

Archive with 1 entries (1 files):
- molecules-3041457-supplementary.pdf
